# Supplementary material for: Animal Toxicology Studies on the Male Reproductive Effects of 2,3,7,8-Tetrachlorodibenzo-p-Dioxin: Data Analysis and Health Effects Evaluation
Source: Front Endocrinol (Lausanne). 2021 Nov 3;12:696106. doi: 10.3389/fendo.2021.696106 (PMC8595279; doi:10.3389/fendo.2021.696106)
Supplement: Supplementary Table 0 — Topic statement and problem formulation. [file DataSheet_2.zip]

Archive with 26 entries (25 files):
- DATA sheet 2/
- DATA sheet 2/Supplementary Table 0.docx
- DATA sheet 2/Supplementary Table 1.docx
- DATA sheet 2/Supplementary Table 10.docx
- DATA sheet 2/Supplementary Table 11.docx
- DATA sheet 2/Supplementary Table 12.docx
- DATA sheet 2/Supplementary Table 13.docx
- DATA sheet 2/Supplementary Table 14.docx
- DATA sheet 2/Supplementary Table 15.docx
- DATA sheet 2/Supplementary Table 16.docx
- DATA sheet 2/Supplementary Table 17.docx
- DATA sheet 2/Supplementary Table 18.docx
- DATA sheet 2/Supplementary Table 19.docx
- DATA sheet 2/Supplementary Table 2.docx
- DATA sheet 2/Supplementary Table 20.docx
- DATA sheet 2/Supplementary Table 21.docx
- DATA sheet 2/Supplementary Table 22.docx
- DATA sheet 2/Supplementary Table 23.docx
- DATA sheet 2/Supplementary Table 24.docx
- DATA sheet 2/Supplementary Table 3.docx
- DATA sheet 2/Supplementary Table 4.docx
- DATA sheet 2/Supplementary Table 5.docx
- DATA sheet 2/Supplementary Table 6.docx
- DATA sheet 2/Supplementary Table 7.docx
- DATA sheet 2/Supplementary Table 8.docx
- DATA sheet 2/Supplementary Table 9.docx
